# Supplementary material for: Investigation of Anti-Tumor Effects of an MLK1 Inhibitor in Prostate and Pancreatic Cancers
Source: Biology (Basel). 2021 Aug 2;10(8):742. doi: 10.3390/biology10080742 (PMC8389662; doi:10.3390/biology10080742)
Supplement: Supplementary file 1 [file biology-10-00742-s001.zip]

Archive with 2 entries (2 files):
- Full Western blot figures.pdf
- Supplementary information.pdf
